# Supplementary material for: Impact of pathogen genetics on clinical phenotypes in a population of Talaromyces marneffei from Vietnam
Source: Genetics. 2023 May 25;224(4):iyad100. doi: 10.1093/genetics/iyad100 (PMC10411598; doi:10.1093/genetics/iyad100)
Supplement: iyad100_Supplementary_Data [file iyad100_supplementary_data.zip]

Archive with 7 entries (7 files):
- Figure_S1_GENETICS-2023-306172.pdf
- Figure_S2_GENETICS-2023-306172.pdf
- Figure_S3_GENETICS-2023-306172.pdf
- Figure_S4_GENETICS-2023-306172.pdf
- Figure_S5_GENETICS-2023-306172.pdf
- Supplemental_Figure_Legends_GENETICS-2023-306172.docx
- Table_S1_GENETICS-2023-306172.docx
